# Supplementary material for: Assessment of Genetical, Pre, Peri and Post Natal Risk Factors of Deciduous Molar Hypomineralization (DMH), Hypomineralized Second Primary Molar (HSPM) and Molar Incisor Hypomineralization (MIH): A Narrative Review
Source: Children (Basel). 2021 May 21;8(6):432. doi: 10.3390/children8060432 (PMC8224286; doi:10.3390/children8060432)
Supplement: Supplementary file 1 [file children-08-00432-s001.zip]

Archive with 1 entries (1 files):
- children-1228707-supplementary.pdf
